# Supplementary material for: The Super Enhancer‐Driven Long Noncoding RNA PRKCQ‐AS1 Promotes Neuroblastoma Tumorigenesis by Interacting With MSI2 Protein and Is Targetable by Small Molecule Compounds
Source: Adv Sci (Weinh). 2025 Mar 18;12(18):2412520. doi: 10.1002/advs.202412520 (PMC12079515; doi:10.1002/advs.202412520)
Supplement: Supplementary file 3 — Supplemental Table 2 [file ADVS-12-2412520-s007.xlsx]

## Sheet: SE_513_correlation_source_data
Table S2. PRKCQ-AS1 RNA is over-expressed in MYCN gene-non-amplified
neuroblastoma cells due to transcriptional super-enhancers. Publicly available
paired H3K27ac ChIP-seq (GSE90683, GSE138315 and GSE113139) and RNA-seq
(GSE90683, GSE89413 and GSE113998) data from 36 neuroblastoma cell lines
were processed to call H3K27ac peaks, identify sup-enhancers (SE) and discern
gene expression values for PRKCQ-AS1 which was then correlated with
intrachromosomal super-enhancers to identify super-enhancers that regulate
PRKCQ-AS1 gene expression.
SE_513 H3K27ac log10	PRKCQ-AS1 RNA log10(TPM+1)	cell_line
2.34579	0	CHP-134_Wong
2.90598	0.107746	CHP212_Boeva
2.49276	0	CLB-BER-Lud_Boeva
2.98543	0.103668	CLB-CAR_Boeva
2.50079	0.168235	CLB-MA_Boeva
2.33445	0.00434716	CLB-PE_Boeva
2.29099	0.00350213	COG-N-415_Upton
3.22056	0.112412	GICAN_Boeva
3.48994	0.236371	GIMEN_Boeva
3.63675	0.021515	hNCC-1_Boeva
3.71015	0.0314267	hNCC-2_Boeva
2.46894	0	IMR32_Boeva
2.03112	0.0121621	KELLY_Upton
2.45244	0.0520403	LA-N-5_Upton
2.61392	0.180137	LAN1_Boeva
2.20412	0.0302472	N206_Boeva
2.60495	0.130549	NB-1643_Upton
2.40063	0.253809	NB-69_Boeva
2.45709	0.151508	NB-69_Upton
2.67312	0.238682	NB-EBc1_Boeva
2.26211	0	NBL-S_Upton
3.10949	0.391916	NGP_Upton
3.38501	0.0108089	SH-EP_Boeva
2.54654	0.217651	SH-SY5Y_Boeva
2.59248	0.212281	SJNB-1_Boeva
2.27875	0	SJNB12_Boeva
2.37606	0	SJNB6_Boeva
2.86688	0.0095784	SJNB8_Boeva
3.53421	0.208945	SK-N-AS_Boeva
3.65905	0.806247	SK-N-AS_Upton
2.96366	0.0146681	SK-N-BE2-C_Boeva
2.57519	0.0146849	SK-N-BE2-C_Upton
2.27367	0.00688827	SK-N-DZ_Boeva
2.26581	0	SK-N-FI_Boeva
2.17416	0.00126008	SK-N-FI_Upton
3.40932	0.0755726	SK-N-SH_Boeva
2.75522	0.0669227	TR14_Boeva
2.20412	0	CLB-GA_Boeva
