# Supplementary material for: The Super Enhancer‐Driven Long Noncoding RNA PRKCQ‐AS1 Promotes Neuroblastoma Tumorigenesis by Interacting With MSI2 Protein and Is Targetable by Small Molecule Compounds
Source: Adv Sci (Weinh). 2025 Mar 18;12(18):2412520. doi: 10.1002/advs.202412520 (PMC12079515; doi:10.1002/advs.202412520)
Supplement: Supplementary file 4 — Supplemental Table 3 [file ADVS-12-2412520-s005.xlsx]

## Sheet: PRKCQ-AS1
Table S3. List of mRNAs with significantly reduced binding to MSI protein after
PRKCQ-AS1 long noncoding RNA knockdown. DOX-inducible control shRNA, PRKCQ-AS1
shRNA-1 and PRKCQ-AS1 shRNA-2 SK-N-AS cells were treated with either vehicle control or
2µg/ml DOX for 48 hours, followed by RNA immunoprecipitation with control IgG or MSI2 antibody
and RNA sequencing. Transcripts dissociated with MSI2 protein after PRKCQ-AS1 knockdown
were identified, and those with a fold change (FC) of ≥ 2, p < 0.05, and false discovery rate (FDR)
< 0.25 were listed.
Transcript ID	GeneSymbol	logFC_shRNA-1	P Value_shRNA-1	FDR_shRNA-1	logFC_shRNA-2	P Value_shRNA-2	FDR_shRNA-2	MeanFC	GeneSymbol
ENSG00000102010	BMX	-4.1705	5.1e-22	1.4e-18	-2.28494	5.17e-09	2.58e-06	-11.4403	BMX
ENSG00000102471	NDFIP2	-3.79927	2.4e-23	8.22e-20	-1.99074	1.53e-08	6.17e-06	-8.94808	NDFIP2
ENSG00000104164	BLOC1S6	-3.7941	6.26e-19	7.88e-16	-0.951903	0.0131873	0.301224	-7.90319	BLOC1S6
ENSG00000238917	SNORD10	-3.11485	0.000388923	0.0113816	-2.77063	0.0014371	0.0705961	-7.7435	SNORD10
ENSG00000163428	LRRC58	-2.96604	9.95e-08	1.05e-05	-1.80916	0.000684441	0.039983	-5.65912	LRRC58
ENSG00000148943	LIN7C	-2.61411	5.51e-07	4.85e-05	-2.37648	4.4e-06	0.000713834	-5.65756	LIN7C
ENSG00000173674	EIF1AX	-3.04741	6.27e-18	5.74e-15	-1.12157	0.000692943	0.0403081	-5.22155	EIF1AX
ENSG00000172667	ZMAT3	-2.85524	6.31e-19	7.88e-16	-1.46268	1.57e-06	0.000317929	-4.99621	ZMAT3
ENSG00000128872	TMOD2	-2.50458	9.27e-07	7.62e-05	-2.05844	4.09e-05	0.00422027	-4.92011	TMOD2
ENSG00000236698	EIF1AXP1	-2.82274	5.28e-12	1.86e-09	-1.23143	0.00148529	0.0723052	-4.71152	EIF1AXP1
ENSG00000198673	TAFA2	-1.9985	2.86e-06	0.000193297	-2.43656	1.62e-08	6.35e-06	-4.70466	TAFA2
ENSG00000133101	CCNA1	-2.79889	1.05e-05	0.000584147	-1.27025	0.0309762	0.471443	-4.68555	CCNA1
ENSG00000261353	NA	-1.52783	0.00143359	0.0316403	-2.62029	7.96e-08	2.66e-05	-4.51613	NA
ENSG00000173542	MOB1B	-1.59028	0.00177806	0.037323	-2.58066	1.13e-06	0.000243172	-4.4966	MOB1B
ENSG00000237943	PRKCQ-AS1	-2.30767	2.81e-05	0.00141234	-1.97814	0.000275715	0.0198168	-4.44533	PRKCQ-AS1
ENSG00000206418	RAB12	-2.3313	1.52e-12	5.65e-10	-1.94105	2.19e-09	1.3e-06	-4.43622	RAB12
ENSG00000105810	CDK6	-1.74024	0.000370138	0.0109274	-2.46688	8.71e-07	0.00019933	-4.43469	CDK6
ENSG00000177683	THAP5	-2.64156	6.89e-06	0.000407619	-1.35826	0.0156469	0.334061	-4.40192	THAP5
ENSG00000178343	SHISA3	-2.25945	1.59e-08	2.16e-06	-1.98652	8.08e-07	0.000191184	-4.37545	SHISA3
ENSG00000152332	UHMK1	-1.70049	7.91e-09	1.23e-06	-2.45717	4.63e-16	1.27e-12	-4.37074	UHMK1
ENSG00000263934	SNORD3A	-1.89731	0.011776	0.143062	-2.28714	0.00278225	0.113338	-4.30302	SNORD3A
ENSG00000139318	DUSP6	-2.70929	1.94e-14	9.88e-12	-0.930421	0.00522113	0.173549	-4.2229	DUSP6
ENSG00000180398	MCFD2	-2.77745	2.47e-19	3.77e-16	-0.596832	0.0391343	0.519413	-4.18438	MCFD2
ENSG00000124767	GLO1	-2.20125	9.42e-13	3.8e-10	-1.86575	9.24e-10	6.14e-07	-4.12167	GLO1
ENSG00000197045	GMFB	-1.47902	4.09e-05	0.00190782	-2.41187	8.96e-11	8.79e-08	-4.05461	GMFB
ENSG00000283224	NA	-2.4751	4.11e-06	0.000262664	-1.12063	0.0287343	0.456564	-3.86724	NA
ENSG00000116406	EDEM3	-1.79991	9.1e-07	7.53e-05	-2.08809	1.69e-08	6.46e-06	-3.86692	EDEM3
ENSG00000005100	DHX33	-2.40599	3.21e-11	9.8e-09	-1.23869	0.000385727	0.0259572	-3.82992	DHX33
ENSG00000204899	MZT1	-2.49296	1.03e-10	2.62e-08	-0.983371	0.00737259	0.210741	-3.80321	MZT1
ENSG00000151414	NEK7	-2.54954	1.4e-12	5.34e-10	-0.73954	0.030311	0.465491	-3.76206	NEK7
ENSG00000133808	NA	-1.97338	4.49e-05	0.00205936	-1.79384	0.000172417	0.0134762	-3.69713	NA
ENSG00000184992	BRI3BP	-0.650262	0.0470135	0.350122	-2.53991	2e-13	3.43e-10	-3.69248	BRI3BP
ENSG00000233947		-2.31004	7.55e-05	0.00317155	-1.19225	0.0347881	0.498849	-3.62203
ENSG00000196227	FAM217B	-2.12603	3.3e-05	0.00159402	-1.49804	0.0028419	0.115425	-3.59487	FAM217B
ENSG00000114999	TTL	-1.80944	1.15e-08	1.65e-06	-1.87248	3.77e-09	2.07e-06	-3.58334	TTL
ENSG00000182836	PLCXD3	-2.25211	0.000221539	0.00743592	-1.23723	0.036119	0.50493	-3.56063	PLCXD3
ENSG00000151690	MFSD6	-1.12939	0.0250173	0.237586	-2.26117	1.72e-05	0.0020669	-3.49072	MFSD6
ENSG00000105887	MTPN	-2.40245	3.12e-17	2.38e-14	-0.724008	0.00766629	0.216995	-3.46938	MTPN
ENSG00000223459	TCAF1P1	-1.12002	0.0169093	0.184817	-2.25078	9.65e-06	0.00129811	-3.46646	TCAF1P1
ENSG00000168280	KIF5C	-2.17963	8.92e-09	1.32e-06	-1.21822	0.0010228	0.0544226	-3.42849	KIF5C
ENSG00000116095	PLEKHA3	-2.06365	1.37e-06	0.000105402	-1.41768	0.000703342	0.0407404	-3.42599	PLEKHA3
ENSG00000228223	HCG11	-1.68708	2.82e-08	3.55e-06	-1.79702	3.58e-09	2.05e-06	-3.34753	HCG11
ENSG00000207165	SNORA70	-1.79033	0.00552547	0.0838161	-1.68081	0.0104257	0.261666	-3.33251	SNORA70
ENSG00000181904	C5orf24	-1.27015	0.00513773	0.079248	-2.04564	1.09e-05	0.00143754	-3.27021	C5orf24
ENSG00000139163	ETNK1	-1.73089	1.83e-06	0.000136266	-1.66765	4.16e-06	0.000692891	-3.24814	ETNK1
ENSG00000266708		-1.89245	0.00103023	0.0243846	-1.45143	0.00644671	0.198877	-3.22372
ENSG00000137393	RNF144B	-1.71865	0.00102604	0.0243693	-1.62627	0.0010752	0.0561232	-3.18921	RNF144B
ENSG00000234224	TMEM229A	-2.12058	4.4e-07	3.9e-05	-1.00549	0.00891731	0.237703	-3.17816	TMEM229A
ENSG00000101935	AMMECR1	-1.96438	0.000246366	0.00807187	-1.26155	0.0163918	0.344604	-3.14999	AMMECR1
ENSG00000132669	RIN2	-2.07756	2.33e-09	4.26e-07	-1.01896	0.00245994	0.102957	-3.1237	RIN2
ENSG00000145391	SETD7	-1.62442	6.99e-06	0.000410179	-1.66159	4.42e-06	0.000713834	-3.12342	SETD7
ENSG00000130707	ASS1	-2.09	1.01e-09	2.01e-07	-0.984317	0.00300616	0.120316	-3.11793	ASS1
ENSG00000174738	NR1D2	-1.08382	0.0139622	0.162711	-2.03882	7.07e-06	0.00103191	-3.11437	NR1D2
ENSG00000104331	IMPAD1	-1.34254	4.32e-06	0.000273206	-1.85372	4.1e-10	3.12e-07	-3.07515	IMPAD1
ENSG00000171928	TVP23B	-1.21711	0.000346563	0.0104793	-1.93307	2.74e-08	9.89e-06	-3.07174	TVP23B
ENSG00000272335		-1.78605	0.00501463	0.0781395	-1.41378	0.0240706	0.425827	-3.05653
ENSG00000159214	CCDC24	-1.92759	0.000379667	0.0111607	-1.20626	0.0213517	0.40208	-3.05579	CCDC24
ENSG00000155961	RAB39B	-2.04558	3.03e-05	0.00149278	-0.942584	0.041802	0.539538	-3.02518	RAB39B
ENSG00000120137	PANK3	-1.83465	1.48e-05	0.000813329	-1.30763	0.00172561	0.0794939	-3.02109	PANK3
ENSG00000183775	KCTD16	-1.42482	0.000602619	0.0163171	-1.73829	3.46e-05	0.00382843	-3.01061	KCTD16
ENSG00000156973	PDE6D	-2.04557	6.81e-07	5.81e-05	-0.88926	0.0221018	0.408363	-2.99029	PDE6D
ENSG00000069966	GNB5	-1.27302	4.94e-05	0.00221492	-1.8273	1.02e-08	4.36e-06	-2.9827	GNB5
ENSG00000081087	OSTM1	-1.30674	0.00655513	0.094551	-1.78665	0.000250555	0.018199	-2.96198	OSTM1
ENSG00000177034	MTX3	-1.24871	0.0206764	0.210089	-1.82508	0.000883604	0.0486094	-2.95978	MTX3
ENSG00000138660	AP1AR	-1.22142	0.00332156	0.05831	-1.82532	1.63e-05	0.00199673	-2.9378	AP1AR
ENSG00000128923	MINDY2	-1.524	0.0293052	0.261235	-1.56869	0.0249423	0.431244	-2.92111	MINDY2
ENSG00000212232	SNORD17	-1.38627	0.017142	0.186029	-1.66563	0.00484098	0.166977	-2.89327	SNORD17
ENSG00000175106	TVP23C	-1.21003	0.00772473	0.106197	-1.73938	0.000182384	0.0139875	-2.82618	TVP23C
ENSG00000006576	PHTF2	-1.88323	1.55e-05	0.000842385	-0.955845	0.0247026	0.429263	-2.81435	PHTF2
ENSG00000101265	RASSF2	-1.78719	4.2e-06	0.000266881	-1.09568	0.00494838	0.168635	-2.79427	RASSF2
ENSG00000177576	C18orf32	-1.61773	0.00512222	0.0790977	-1.31568	0.0216719	0.404778	-2.77906	C18orf32
ENSG00000057252	SOAT1	-1.85945	4.67e-10	1.03e-07	-0.92776	0.0014399	0.0705961	-2.76551	SOAT1
ENSG00000153933	DGKE	-1.79309	6.65e-05	0.00287818	-0.985219	0.0252529	0.432259	-2.72259	DGKE
ENSG00000173258	ZNF483	-1.54352	0.000259212	0.00837286	-1.3254	0.00162118	0.0767987	-2.71054	ZNF483
ENSG00000141425	RPRD1A	-1.33902	3.98e-05	0.00186688	-1.52238	3.35e-06	0.000581905	-2.70122	RPRD1A
ENSG00000135363	LMO2	-1.4758	0.00635094	0.09226	-1.38952	0.0119797	0.285674	-2.70065	LMO2
ENSG00000101558	VAPA	-1.78288	1.18e-09	2.32e-07	-0.969617	0.000734119	0.0420372	-2.69973	VAPA
ENSG00000107679	PLEKHA1	-0.928921	0.0195629	0.20253	-1.80355	9.79e-06	0.00130521	-2.69732	PLEKHA1
ENSG00000258334		-1.46537	0.00791843	0.107521	-1.39681	0.0096926	0.251531	-2.69727
ENSG00000123685	BATF3	-1.51853	0.00346073	0.0599103	-1.31615	0.0157162	0.334265	-2.6775	BATF3
ENSG00000227036	LINC00511	-1.83957	6.28e-06	0.000378072	-0.801269	0.0370501	0.509594	-2.66083	LINC00511
ENSG00000113441	LNPEP	-1.76441	1.55e-08	2.13e-06	-0.89352	0.00342936	0.132344	-2.62752	LNPEP
ENSG00000239500	NA	-1.51445	0.0104259	0.130949	-1.25821	0.026573	0.440916	-2.62444	NA
ENSG00000064393	HIPK2	-1.20907	0.00279833	0.0517728	-1.54803	0.000148071	0.0120211	-2.61803	HIPK2
ENSG00000102755	FLT1	-1.37659	0.00569343	0.0858263	-1.33739	0.00728975	0.210239	-2.56174	FLT1
ENSG00000101966	XIAP	-1.61487	0.000470285	0.0132841	-1.02819	0.0239147	0.424161	-2.55116	XIAP
ENSG00000138459	SLC35A5	-1.06349	0.00196367	0.0400554	-1.58725	5.32e-06	0.000817967	-2.54737	SLC35A5
ENSG00000141655	TNFRSF11A	-1.07607	0.0356236	0.296608	-1.57055	0.00696745	0.205697	-2.53924	TNFRSF11A
ENSG00000140299	BNIP2	-0.967946	0.00798034	0.108042	-1.611	1.39e-05	0.00175633	-2.50535	BNIP2
ENSG00000188428	BLOC1S5	-1.62805	2.82e-06	0.000191528	-0.934371	0.00614796	0.193133	-2.501	BLOC1S5
ENSG00000165195	PIGA	-0.779747	0.0261685	0.244882	-1.71274	2.17e-06	0.000414448	-2.49733	PIGA
ENSG00000180488	MIGA1	-1.02985	0.00963109	0.123401	-1.55604	0.00011321	0.00945055	-2.49114	MIGA1
ENSG00000138685	FGF2	-1.1464	0.00282763	0.0522446	-1.46911	0.000172216	0.0134762	-2.49106	FGF2
ENSG00000143315	PIGM	-0.940405	0.00444506	0.0720446	-1.61445	1.52e-06	0.000311643	-2.4905	PIGM
ENSG00000138675	FGF5	-1.20414	0.000493253	0.013791	-1.40799	6.61e-05	0.00617115	-2.47883	FGF5
ENSG00000163683	SMIM14	-0.653716	0.046281	0.347115	-1.73851	1.88e-07	5.87e-05	-2.45506	SMIM14
ENSG00000102781	KATNAL1	-1.20877	0.00509261	0.0789848	-1.36282	0.00164513	0.0770798	-2.44164	KATNAL1
ENSG00000185619	PCGF3	-1.57232	1.64e-07	1.61e-05	-0.899984	0.00231284	0.097996	-2.41994	PCGF3
ENSG00000180628	PCGF5	-1.51671	0.00113725	0.0263719	-0.966785	0.0356762	0.503989	-2.40792	PCGF5
ENSG00000153006	SREK1IP1	-1.27556	0.0380749	0.310203	-1.24571	0.0427767	0.542693	-2.39614	SREK1IP1
ENSG00000155858	LSM11	-1.12185	0.00151034	0.0328588	-1.37409	0.000112953	0.00945055	-2.38415	LSM11
ENSG00000249464	LINC01091	-1.46092	0.000244642	0.00805384	-0.966016	0.0118911	0.284969	-2.35313	LINC01091
ENSG00000183741	CBX6	-0.984188	0.00712715	0.100414	-1.44123	9.75e-05	0.00842157	-2.34686	CBX6
ENSG00000198833	UBE2J1	-1.19978	0.000117795	0.00451702	-1.26057	5.43e-05	0.00544063	-2.34647	UBE2J1
ENSG00000260032	NORAD	-1.54983	6.08e-08	6.9e-06	-0.796398	0.00465007	0.163264	-2.3323	NORAD
ENSG00000102158	MAGT1	-0.980961	0.00102891	0.0243846	-1.41571	2.79e-06	0.000511216	-2.32084	MAGT1
ENSG00000146676	PURB	-1.43333	4.55e-05	0.00208342	-0.947676	0.00642844	0.19876	-2.31473	PURB
ENSG00000198208	RPS6KL1	-1.07007	0.0257618	0.242397	-1.32726	0.00940413	0.246349	-2.30439	RPS6KL1
ENSG00000128059	PPAT	-1.43441	0.000503629	0.0139693	-0.903735	0.0266579	0.440916	-2.28681	PPAT
ENSG00000145244	CORIN	-1.4215	0.00149185	0.0325597	-0.920795	0.0322662	0.482517	-2.28589	CORIN
ENSG00000143786	CNIH3	-1.46146	2.63e-05	0.00134842	-0.852279	0.0124572	0.29183	-2.27961	CNIH3
ENSG00000183688	RFLNB	-1.33202	0.00112041	0.0260254	-1.02779	0.0108897	0.269844	-2.27822	RFLNB
ENSG00000126953	TIMM8A	-1.5777	1.27e-06	0.000100813	-0.634392	0.0467434	0.567321	-2.26861	TIMM8A
ENSG00000153391	INO80C	-0.995209	0.0109886	0.136147	-1.34012	0.000660699	0.0391528	-2.26255	INO80C
ENSG00000188517	COL25A1	-1.39447	0.000449261	0.0128757	-0.917906	0.0167975	0.349388	-2.25915	COL25A1
ENSG00000160013	PTGIR	-1.25777	0.00130142	0.0293952	-1.08643	0.0051795	0.172583	-2.25737	PTGIR
ENSG00000111450	STX2	-1.51438	5.2e-06	0.000320309	-0.678855	0.0372019	0.509688	-2.22881	STX2
ENSG00000184009	ACTG1	-1.25509	0.00016374	0.00586898	-1.0487	0.00155949	0.0748557	-2.22775	ACTG1
ENSG00000180447	GAS1	-1.4442	3.21e-06	0.000215134	-0.758989	0.0130666	0.299462	-2.20671	GAS1
ENSG00000197302		-1.00146	0.0249039	0.237252	-1.26793	0.00464847	0.163264	-2.20509
ENSG00000112996	MRPS30	-1.17898	0.00759413	0.105625	-1.08445	0.0139367	0.310588	-2.19237	MRPS30
ENSG00000164933	SLC25A32	-0.708058	0.0152224	0.172992	-1.45909	8.68e-07	0.00019933	-2.19147	SLC25A32
ENSG00000154639	CXADR	-0.803568	0.0443614	0.337767	-1.39746	0.000584448	0.0358183	-2.18989	CXADR
ENSG00000164211	STARD4	-1.31693	0.00156028	0.0336786	-0.897913	0.0295487	0.462135	-2.17736	STARD4
ENSG00000001167	NFYA	-0.638638	0.0247796	0.236396	-1.47936	3.3e-07	8.87e-05	-2.17255	NFYA
ENSG00000174606	ANGEL2	-1.36804	2.75e-05	0.0013868	-0.813879	0.0115986	0.281318	-2.16956	ANGEL2
ENSG00000172159	FRMD3	-0.794069	0.0141784	0.164671	-1.36049	3.2e-05	0.00356794	-2.15084	FRMD3
ENSG00000138448	ITGAV	-0.99669	0.00331932	0.05831	-1.20549	0.000408577	0.0272279	-2.15079	ITGAV
ENSG00000172164	SNTB1	-1.00101	0.00596838	0.0882909	-1.1983	0.00104348	0.0549373	-2.14804	SNTB1
ENSG00000112096	SOD2	-1.10692	0.00152818	0.0331694	-1.08628	0.00193774	0.0856966	-2.13856	SOD2
ENSG00000101557	USP14	-0.698984	0.0490739	0.359876	-1.40192	0.000100426	0.00861653	-2.13295	USP14
ENSG00000156017	CARNMT1	-1.09508	0.00768715	0.106197	-1.0755	0.00884178	0.236608	-2.12185	CARNMT1
ENSG00000143850	PLEKHA6	-1.1172	0.00456067	0.0734846	-1.04724	0.00704184	0.206124	-2.11791	PLEKHA6
ENSG00000068024	HDAC4	-1.25909	0.000503626	0.0139693	-0.861244	0.0163344	0.344453	-2.10503	HDAC4
ENSG00000099250	NRP1	-1.42513	3.6e-06	0.000234363	-0.603645	0.0462274	0.563596	-2.10247	NRP1
ENSG00000087842	PIR	-0.978974	0.00530467	0.0811845	-1.14816	0.00119646	0.0612407	-2.09369	PIR
ENSG00000157152	SYN2	-0.948419	0.0218851	0.218183	-1.17298	0.00419727	0.152434	-2.09227	SYN2
ENSG00000140307	GTF2A2	-1.24183	0.000668191	0.0177084	-0.855669	0.0185574	0.370284	-2.08729	GTF2A2
ENSG00000071575	TRIB2	-0.706639	0.028267	0.255464	-1.33408	4.09e-05	0.00422027	-2.07657	TRIB2
ENSG00000172795	DCP2	-1.31028	0.000216828	0.00731356	-0.70977	0.0424824	0.542693	-2.05772	DCP2
ENSG00000283143	NA	-1.05295	0.0228461	0.223703	-0.986797	0.0336763	0.489734	-2.02827	NA
ENSG00000164164	OTUD4	-1.23225	0.000660389	0.0175354	-0.757243	0.0347623	0.498849	-2.01979	OTUD4
ENSG00000082293	COL19A1	-1.23361	0.000630966	0.0170175	-0.735031	0.0380561	0.51219	-2.00799	COL19A1
ENSG00000119630	PGF	-0.866798	0.0259913	0.243848	-1.12456	0.00656848	0.200829	-2.00198	PGF
ENSG00000169926	KLF13	-1.06895	0.00142522	0.0315571	-0.911334	0.00640075	0.198351	-1.98934	KLF13
ENSG00000092470	WDR76	-1.15321	0.00179235	0.0375209	-0.806692	0.0282337	0.453325	-1.98664	WDR76
ENSG00000116922	C1orf109	-0.810139	0.0180781	0.192724	-1.1439	0.000996051	0.0536227	-1.98158	C1orf109
ENSG00000186767	SPIN4	-1.07449	0.000699901	0.0183714	-0.886257	0.00508462	0.171083	-1.97718	SPIN4
ENSG00000166562	SEC11C	-0.694143	0.0454183	0.343725	-1.20627	0.000591045	0.0360616	-1.96267	SEC11C
ENSG00000166398	KIAA0355	-0.856587	0.0173391	0.187278	-1.0577	0.00343679	0.132344	-1.94618	KIAA0355
ENSG00000009780	FAM76A	-1.12738	0.0012466	0.0283333	-0.768672	0.0259981	0.439637	-1.94415	FAM76A
ENSG00000040933	INPP4A	-1.09887	0.00214056	0.0427115	-0.777677	0.028768	0.456564	-1.92812	INPP4A
ENSG00000283620	NA	-1.05268	0.00716979	0.100847	-0.814516	0.0367205	0.507662	-1.91654	NA
ENSG00000161544	CYGB	-0.972215	0.00197176	0.0401363	-0.887338	0.0046737	0.163499	-1.9058	CYGB
ENSG00000106789	CORO2A	-1.09786	0.000822534	0.0208601	-0.739948	0.0232848	0.418944	-1.90525	CORO2A
ENSG00000145687	SSBP2	-1.05898	0.00297314	0.0543478	-0.743117	0.0360867	0.50493	-1.87862	SSBP2
ENSG00000260257		-0.866931	0.0182903	0.193745	-0.945022	0.0101093	0.256515	-1.8745
ENSG00000166479	TMX3	-0.865589	0.0164933	0.181816	-0.925852	0.0104514	0.261666	-1.86094	TMX3
ENSG00000136274	NACAD	-1.03704	0.00379375	0.0640157	-0.726523	0.0416545	0.538449	-1.85333	NACAD
ENSG00000175832	ETV4	-0.979648	0.00557194	0.0843347	-0.707507	0.0443287	0.550719	-1.80248	ETV4
ENSG00000171033	PKIA	-0.895617	0.00170342	0.0362551	-0.779096	0.00621268	0.194721	-1.78823	PKIA
ENSG00000135406	PRPH	-0.740891	0.0336508	0.286397	-0.905949	0.00934012	0.245548	-1.77249	PRPH
ENSG00000197380	DACT3	-0.87229	0.00771571	0.106197	-0.777095	0.0171381	0.353261	-1.77212	DACT3
ENSG00000117152	RGS4	-0.871228	0.00189162	0.0391087	-0.747102	0.00755909	0.214403	-1.75382	RGS4
ENSG00000162441	LZIC	-0.880177	0.00634265	0.0922371	-0.722686	0.0244189	0.428209	-1.74543	LZIC
ENSG00000165801	ARHGEF40	-0.668396	0.0467011	0.34881	-0.897977	0.00783886	0.219439	-1.72638	ARHGEF40
ENSG00000136842	TMOD1	-0.655836	0.0340941	0.289095	-0.873278	0.00495045	0.168635	-1.70367	TMOD1
ENSG00000115163	CENPA	-0.70083	0.0336489	0.286397	-0.812211	0.0144652	0.318745	-1.69067	CENPA
ENSG00000099810	MTAP	-0.686389	0.0300652	0.265133	-0.823836	0.00924009	0.244408	-1.68968	MTAP
ENSG00000165300	SLITRK5	-0.684072	0.0267836	0.248584	-0.823244	0.00777435	0.21915	-1.68802	SLITRK5
ENSG00000140948	ZCCHC14	-0.828478	0.00612237	0.0898908	-0.653854	0.0300353	0.464396	-1.67459	ZCCHC14
ENSG00000168772	CXXC4	-0.678004	0.0494189	0.361735	-0.775407	0.0241144	0.426052	-1.6558	CXXC4
ENSG00000112936	C7	-0.621879	0.0461565	0.347115	-0.820545	0.00856456	0.231476	-1.65248	C7
ENSG00000153767	GTF2E1	-0.740662	0.0188219	0.197992	-0.701311	0.0260302	0.439637	-1.64846	GTF2E1
ENSG00000127022	CANX	-0.831773	0.00249083	0.048155	-0.589955	0.0313733	0.476235	-1.64254	CANX
ENSG00000123091	RNF11	-0.672623	0.0162246	0.180171	-0.616213	0.0274955	0.44808	-1.56341	RNF11
