# Supplementary material for: The Super Enhancer‐Driven Long Noncoding RNA PRKCQ‐AS1 Promotes Neuroblastoma Tumorigenesis by Interacting With MSI2 Protein and Is Targetable by Small Molecule Compounds
Source: Adv Sci (Weinh). 2025 Mar 18;12(18):2412520. doi: 10.1002/advs.202412520 (PMC12079515; doi:10.1002/advs.202412520)
Supplement: Supplementary file 5 — Supplemental Table 4 [file ADVS-12-2412520-s001.xlsx]

## Sheet: Supplementary Table S4
Table S4. Discovery of small molecule compound PRKCQ-AS1 RNA and MSI2
protein interaction inhibitors. PRKCQ-AS1 RNA fragment 1 was in vitro transcribed,
biotin-labelled and mixed with Flag-tagged MSI2 protein and each of the 2932
compounds at the concentration of 10µM from National Cancer Institute, followed by
AlphaScreen assays. Results were expressed as the percentage reduction in AlphaSCreen
signal, compared with control treatment. This primary screen identified 85 compounds
which reduced the interaction between PRKCQ-AS1 RNA and MSI2 protein by > 70%.
MW represented molecular weight, SLNO serial number.
NSC number	MW	SLNO	% SIGNAL INHIBITION
23123	240	201902226	87.6811
15372	235	201902226	73.6395
13974	247	201902226	72.9311
35676	220.18	201902226	93.8194
63865	244	201902226	93.6145
338106	240	201902226	92.3046
107022	278.17	201902226	93.0106
139021	255	201902226	86.699
9037	336.3	201902226	85.3419
7578	343	201902226	76.4296
26112	306	201902226	79.3716
680516	290	201902226	72.1503
97920	392.5	201902226	82.8818
156565	359.38	201902226	91.9674
159566	351	201902226	88.3901
217697	359	201902226	83.7903
73735	484.51	201902226	97.861
8675	492	201902226	97.1546
345647	546.53	201902226	95.1443
177365	566.46	201902226	79.7112
679525	533	201902226	76.9762
7833	238	201902226	95.5266
10447	256	201902226	95.1285
405158	257	201902226	73.4344
667251	248	201902226	70.4864
408120	270	201902226	86.0155
637731	277	201902226	77.4195
126771	283.11	201902226	73.5416
658144	274	201902226	70.5689
47147	323.44	201902226	92.5753
82025	317	201902226	85.5515
659997	299	201902226	84.4235
636786	290	201902226	83.8885
93739	338	201902226	81.858
680516	290	201902226	81.0492
224124	336	201902226	87.0939
299187	326.35	201902226	83.0462
651084	347	201902226	76.2389
140377	370	201902226	76.1427
73413	462.39	201902226	97.9362
85561	462.39	201902226	97.1685
273829	443	201902226	91.8973
196524	428	201902226	87.287
85700	454.31	201902226	85.0128
167410	448	201902226	79.7334
374898	411	201902226	75.6777
56817	519	201902226	97.6116
634926	432	201902226	97.1183
10010	573.6	201902226	92.4235
34391	480	201902226	85.3944
658293	413	201902226	81.9988
657603	446	201902226	81.8602
657598	448	201902226	80.7006
657446	433	201902226	78.8218
345647	546.53	201902226	94.5696
177365	566.46	201902226	91.561
623095	487	201902226	89.1192
363998	513	201902226	88.4751
617570	561	201902226	75.0389
657457	547	201902226	71.8363
699479	562	201902226	70.3458
359463	644	201902226	92.6254
76027	1058	201902226	91.2674
166454	528	201902226	90.9566
248436	654	201902226	83.9105
73495	678	201902226	80.9632
34931	932.78	201902226	77.73
70929	747	201902226	74.6037
71948	1349	201902226	95.4076
622116	1869	201902226	86.6455
279836	444.49	201902226	91.9805
31754	256	201902226	95.5952
35676	220.18	201902226	95.5915
345647	546.53	201902226	95.4972
59263	322	201902226	92.0357
44175	292	201902226	90.9347
47147	323.44	201902226	87.6106
70931	451	201902226	84.0599
18334	828	201902226	73.5198
407286	302	201902226	70.9419
661755	877	201902226	96.0843
127473	242	201902226	94.0089
785176	549.54	201902226	82.5073
248605	715	201902226	77.0547
100290	606	201902226	71.5648
