# Supplementary material for: The Super Enhancer‐Driven Long Noncoding RNA PRKCQ‐AS1 Promotes Neuroblastoma Tumorigenesis by Interacting With MSI2 Protein and Is Targetable by Small Molecule Compounds
Source: Adv Sci (Weinh). 2025 Mar 18;12(18):2412520. doi: 10.1002/advs.202412520 (PMC12079515; doi:10.1002/advs.202412520)
Supplement: Supplementary file 6 — Supplemental Table 5 [file ADVS-12-2412520-s009.xlsx]

## Sheet: Supplementary Table S5
Table S5. Counter screen excludes 69 compounds which impact on AlphaScreen
assays due to their singlet oxygen quenching/color quenching/light scattering
activity or interaction with biotin. The AlphaScreen TruHits kit was used to screen
the primary screen "hits" to elimiante compounds interfearing with AlphaScreen assays.
In both assay configurations, the beads were incubated with the "hit" compounds in
the absence of protein and RNA, and compound interferance determined as a signal
lower than the average of control by more than two standard deviations. 16 compounds
exhibited no interference with the assay itself and were selected for
concentration-response secondary screen validaiton.
			Singlet Oxygen Quenching
			/Color Quenching
NSC number	Molecule weight	% signal inhibition	/Light Scattering	Biotin mimetics
23123	240	87.6811	67.3701	67.4582
15372	235	73.6395	66.2638	69.1976
13974	247	72.9311	54.7504	55.6496
35676	220.18	93.8194	39.1177	57.1325
63865	244	93.6145	84.7936	2.08272
338106	240	92.3046	30.2657	38.2252
107022	278.17	93.0106	101.589	88.1239
139021	255	86.699	15.3137	10.755
9037	336.3	85.3419	38.3609	45.518
7578	343	76.4296	56.3452	54.388
26112	306	79.3716	63.6054	64.9514
680516	290	72.1503	80.711	48.076
97920	392.5	82.8818	84.1466	61.6602
156565	359.38	91.9674	64.6009	38.1199
159566	351	88.3901	82.2652	79.3662
217697	359	83.7903	36.1322	42.601
73735	484.51	97.861	53.4816	42.4426
8675	492	97.1546	1.26268	1.2143
345647	546.53	95.1443	47.5694	35.6059
177365	566.46	79.7112	44.0008	32.9346
679525	533	76.9762	84.0511	65.1583
7833	238	95.5266	26.6941	21.5784
10447	256	95.1285	28.2879	30.4653
405158	257	73.4344	92.515	66.7252
667251	248	70.4864	99.2215	90.614
408120	270	86.0155	55.0978	46.4847
637731	277	77.4195	70.5456	54.3805
126771	283.11	73.5416	85.776	74.2663
658144	274	70.5689	54.6295	48.7656
47147	323.44	92.5753	2.73056	1.02521
82025	317	85.5515	58.705	47.7996
659997	299	84.4235	58.5465	46.5533
636786	290	83.8885	79.8211	69.8049
93739	338	81.858	25.6671	22.2364
680516	290	81.0492	22.8613	24.0512
224124	336	87.0939	80.454	60.0689
299187	326.35	83.0462	36.8829	20.4579
651084	347	76.2389	91.6414	77.9474
140377	370	76.1427	63.7598	50.9537
73413	462.39	97.9362	4.03997	3.01058
85561	462.39	97.1685	4.35996	3.66161
273829	443	91.8973	83.2851	80.4059
196524	428	87.287	75.3362	66.7379
85700	454.31	85.0128	30.0433	36.5541
167410	448	79.7334	84.946	71.4954
374898	411	75.6777	78.0891	63.9122
56817	519	97.6116	34.3768	26.4485
634926	432	97.1183	63.2864	52.8106
10010	573.6	92.4235	90.91	70.3517
34391	480	85.3944	24.0072	38.0614
658293	413	81.9988	67.1801	51.4769
657603	446	81.8602	85.5372	57.9174
657598	448	80.7006	52.4414	41.1665
657446	433	78.8218	73.7739	64.0879
345647	546.53	94.5696	36.5842	28.2862
177365	566.46	91.561	20.2791	16.6065
623095	487	89.1192	47.9605	41.1782
363998	513	88.4751	40.5155	38.0127
617570	561	75.0389	99.251	76.0635
657457	547	71.8363	49.015	42.2994
699479	562	70.3458	23.7522	18.1836
359463	644	92.6254	13.5096	8.76334
76027	1058	91.2674	14.3436	8.82933
166454	528	90.9566	86.4789	80.2164
248436	654	83.9105	99.7914	87.0418
73495	678	80.9632	70.51	61.9364
34931	932.78	77.73	13.8783	12.245
70929	747	74.6037	77.2744	61.2238
71948	1349	95.4076	120.395	95.124
622116	1869	86.6455	45.6637	52.738
279836	444.49	91.9805	19.761	14.2603
31754	256	95.5952	20.8185	28.2113
35676	220.18	95.5915	42.5624	59.787
345647	546.53	95.4972	36.7203	33.8847
59263	322	92.0357	82.7864	69.5538
44175	292	90.9347	71.2841	56.474
47147	323.44	87.6106	1.39677	0.622476
70931	451	84.0599	43.37	37.415
18334	828	73.5198	68.6226	53.0181
407286	302	70.9419	89.7245	79.3016
661755	877	96.0843	32.7352	22.2781
127473	242	94.0089	104.9	18.097
785176	549.54	82.5073	26.0764	22.7403
248605	715	77.0547	53.1189	44.7848
100290	606	71.5648	78.8388	61.5147
sodium azide		28.328	28.328
