# Supplementary material for: The Super Enhancer‐Driven Long Noncoding RNA PRKCQ‐AS1 Promotes Neuroblastoma Tumorigenesis by Interacting With MSI2 Protein and Is Targetable by Small Molecule Compounds
Source: Adv Sci (Weinh). 2025 Mar 18;12(18):2412520. doi: 10.1002/advs.202412520 (PMC12079515; doi:10.1002/advs.202412520)
Supplement: Supplementary file 7 — Supplemental Table 6 [file ADVS-12-2412520-s004.xlsx]

## Sheet: Sheet3
Table S6. Secondary screening identifies small molecule compound
PRKCQ-AS1 and MSI2 interaction inhibitors. AlphaScreen was performed
with biotin labelled PRKCQ-AS1 RNA fragment 1 and Flag-tagged MSI2 protein
and incubated with the 16 compounds, which were identified after primary
screen and count screen, at 10µM, 1µM, 100nM, 10nM and 1nM. Results were
expressed as the percentage reduction in AlphaSCreen signal, compared with
vehicle control. Compounds exhibiting dose-response were selected for further
in vitro studies.
NSC	Mean					Standard errors
number	10µM	1µM	100nM	10nM	1nM	10µM	1µM	100nM	10nM	1nM
71948	89.65	88.04	54.61	42.33	28.51	7.11	5.23	6.87	4.82	11.15
107022	82.78	82.57	52.93	36.29	18.31	7.09	3.27	4.32	0.27	10.21
166454	90.53	-2.89	-29.38	30.28	15.45	0.46	35.29	40.94	11.37	8.93
273829	86.26	-62.65	6.75	19.73	25.33	2.07	45.38	15.73	7.93	8.96
651084	72.2	35.19	32.05	31.13	16.06	10.24	9.66	2.59	4.4	17.14
59263	89.93	85.03	57.83	43.52	30.13	1.93	1.66	4.08	7.68	7.92
159566	82.25	74.25	48.28	45.7	23.87	2.96	4.64	5.97	7.41	8
10010	80.72	-18.02	27.22	25.57	17.19	2.38	29.88	5.51	6.02	7.66
636786	81.11	40.75	23.23	29.74	12.92	1.02	5.06	13.01	3.72	13.91
407286	78.53	87.82	83.05	50.32	8.59	3.97	0.91	3.28	6	27.22
126771	54.43	40.81	41.4	36.76	27.66	11.37	12.01	8.93	7.07	5.49
248436	81.64	15.74	3.99	8.78	7.91	3.03	18.22	25.33	16.71	18.31
667251	62.89	28.42	23.48	31.77	29.12	5.48	6.78	7.49	4.44	7
617570	68.41	38.35	13.64	28.19	26.76	4.42	4.04	20.81	3.65	8.4
167410	63.09	47	42.72	43.62	16.16	12.92	14.44	20.72	14.7	18.86
405158	53.72	33.89	21.6	22.26	13.61	15.8	16.6	11.87	13.6	15.37
